# Supplementary material for: Estimation of intravoxel incoherent motion parameters using low b-values
Source: PLoS One. 2019 Feb 6;14(2):e0211911. doi: 10.1371/journal.pone.0211911 (PMC6364995; doi:10.1371/journal.pone.0211911)
Supplement: S1 Data — (ZIP) [file pone.0211911.s001.zip]

Archive with 18 entries (17 files):
- S1 Data/
- S1 Data/in vivo_average2.mat
- S1 Data/in vivo_average3.mat
- S1 Data/in vivo_average4.mat
- S1 Data/in vivo_average5.mat
- S1 Data/in vivo_average6.mat
- S1 Data/simulation data without noise(Tow low bvalues).mat
- S1 Data/simulation data without noise(no low bvalue).mat
- S1 Data/simulation data without noise(one low bvalue).mat
- S1 Data/simulation data(no low bvalue) with noise SNR10.mat
- S1 Data/simulation data(no low bvalue) with noise SNR30.mat
- S1 Data/simulation data(no low bvalue) with noise SNR50.mat
- S1 Data/simulation data(one low bvalue) with noise SNR10.mat
- S1 Data/simulation data(one low bvalue) with noise SNR30.mat
- S1 Data/simulation data(one low bvalue) with noise SNR50.mat
- S1 Data/simulation data(two low bvalue) with noise SNR10.mat
- S1 Data/simulation data(two low bvalue) with noise SNR30.mat
- S1 Data/simulation data(two low bvalue) with noise SNR50.mat
